# Supplementary material for: Rational Design and One-Step Immobilization of Chitosanase for Specific and Recyclable Chitobiose Production
Source: Foods. 2025 Dec 10;14(24):4248. doi: 10.3390/foods14244248 (PMC12732231; doi:10.3390/foods14244248)
Supplement: Supplementary file 1 [file foods-14-04248-s001.zip]

Archive with 1 entries (1 files):
- foods-4022376-supplementary.pdf
